# Supplementary material for: What is the impact of the ACE gene insertion/deletion (I/D) polymorphism on the clinical effectiveness and adverse events of ACE inhibitors? – Protocol of a systematic review
Source: BMC Med Genet. 2004 Sep 10;5:23. doi: 10.1186/1471-2350-5-23 (PMC518966; doi:10.1186/1471-2350-5-23)
Supplement: Additional File 2 — Data extraction and quality assessment sheet: Example of data extraction and quality assessment for the study of Hernandez [21] [file 1471-2350-5-23-S2.xls]

## Sheet: Data & Quality assessment
Additional Excel file Explanatory data extraction and quality assessment of the study of Hernandez et al [Hernandez et al., Kidney International, 2000, Vol.58, pp. 889-897]
	Reviewer	MS	Author and year of study	Hernandez et al. 2000			Date of data extraction	2004-02-27
	Methods			Population		Intervention				Outcomes				Results	Patients				Outcomes																							Quality assessment
	Study design			Inclusion criteria (Indications)	Exclusion criteria	Intervention group 1		Co-Interventions		Surrogate endpoints		Clinical endpoints		Patient characteristics intervention group	Genotype DD	Genotype DI and II		Total	Results		Genotype DD						Genotype DI and II						Genotype II						Difference between treatment and placebo group				Internal validity	Item properly addressed	Item partially addressed	Item not properly addressed or not stated	Comments
Experimental studies	Randomised controlled trial	X	Heart failure	X Echocardiographic evidence of LVH		Description of intervention: Active substance Doses/d	Lisinopril 10mg	Additional drug intervention	antithymocyte globulin (immunosuppression), prednisone, cyclosporine, azathioprine	Blood pressure (syst./dia.)	Goal BP: 145/90 mmHg	Mortality		Number of patients	10	13	1	24	Surrogate endpoints	Units:	Baseline	SD	Follow up	SD	Delta	SD	Baseline	SD	Follow up	SD	Delta	SD	Baseline	SD	Follow up	SD	Delta	SD	DD	DI	II		Homogenous study group	X
	Controlled trial		Hypertension	X >150/90mmHg		Additional description of intervention		Before /after enrolement		Proteinuria: Microalbuminurie Macroalbuminurie		Morbidity		Male/females	6/4	10/4		16/8	Blood pressure syst.	mm Hg	149.5	9.5	136.1	7			146.3	3.2	143.8	4.6												Blinding	Blinding of outcome assessor for genotypes	X
	Uncontrolled trial		Nephrophathy	X Stable renal function Cl creat. <2.5mg/dL for more than 6 months, absence of renal artery stenosis or chronic allograft nephropathy, no renovascular hypertension, absence of proteinuria	increment of serum creat. levels by 20% and more during treatment, chronic allograft nephropathy					Glomerular Filtration rate				Mean age	49	46		47	Blood pressure dias	mm Hg	85.8	6	78.2	3.4			94	3.6	90.5	2.6													Blinding of outcome assessor for treatment	X
Nonexperimental studies	Cohort study		Diabetes		X	Length of ACE therapy	12 months	Other interventions		Clearance creat.				Heart failure					Blood pressure mean	mm Hg	107	6.9	97.5	3.5			111.4	3.2	108.3	3													Blinding of laboratory assessor (determines genotype) for outcome			X
	Case control study		Coronary artery. dis			Follow up	12 months			Serum creat.	X	Additional outcome measures		Hypertension					Left ventricular mass index (LVMI)	g/m2	168	13	154.7	12.6			182.4	9.4	160	8													Blinding of treament provider (doctor) for genotype			X
	Other		Renal transplantation	X long term renal transplant patients						Ejection fraction (LVEF)	X			Nephropathy					LVMI change	%					-6.2	6					-11.4	5											Blinding of treament provider (doctor) for treatment			X
			Secondary hypertension							Other endpoints	Left ventricular mass index (LVMI)			Diabetes					Left ventricular isovolumetric relaxation time (LVIRT)	ms	109.2	21	81.2	11.2			99.2	8	105.8	7.5													Check to what extent blinding was successful			X
			Liver diseases			Pharmacogenetic testing					Left ventricular isovolumetric relaxation time (LVIRT)			Coronary artery dis.					LVIRT change	%					-14.4	12					8	6										Follow up	Registration of loss to follow-up	X
	Contrast assessed		Other criteria	25- 70 years two or more antihypertensive drugs	No treatment with ACE inhibitors or Angiotensin II Antag. before inclusion	PCR	X							Renal transplantation					Serum creat.	mg/dl	1.48	0.1	1.34	0.8			1.47	0.9	1.5	0.9												For RCT's only!!	Random allocation (description of procedure)			X
	between 2 genotypes between 3 genotypes	2			Severe side effects, pregnancy	Primer	X							Risk profile (discrepancies between genotype groups)					Other endpoints																								Treatment allocation concealed			X
						Agarose gel	X												Number of drop outs																								Blinding of patients for treatment	X
						Second independent evaluation of I allele	X							Height (cm) Weight (kg)					Adverse events																								Data description and analysis	Item properly addressed	Item partially addressed	Item not properly addressed or not stated	Comments
						Tri-primer method
						Measures of departures from Hardy-Weinberg equilibrium	Yes (no significant differences)							Caucasians = 1 Asians = 2 Black = 3 Others = 4				1?																									The way missing values were dealt with			X
						Control-Group (Placebo)		Co-Interventions (for control-groups)		Surrogate endpoints		Clinical endpoints		Patient characteristics control group	Genotype DD	Genotype DI and II			Results control group		Genotype DD						Genotype DI and II						Genotype II						Difference between treatment and placebo group				Compliance checked		X
						Description of control group		Additional drug intervention	antithymocyte globulin (immunosuppression), prednisone, cyclosporine, azathioprine	Blood pressure (syst./dia.)	Goal BP: 145/90 mmHg	Mortality		Number of patients	15	12	1	28	Surrogate endpoints	Units:	Baseline	SD	Follow up	SD		Delta	Baseline	SD	Follow up	SD	Delta	SD	Baseline	SD	Follow up	SD	Delta	SD	DD	DI	II		Analysis of confidence intervals			X
						Additional description of intervention	Placebo tablets	Before /after enrolement		Proteinuria: Microalbuminurie Macroalbuminurie		Morbidity		Male/females	10/5	8/5		18/10	Blood pressure syst.	mmHg	147.3	4.7	153.3	5.3			148.5	2.8	147.8	4.6												Confounders	Control for possible clinical (age, gender, severity of disease) and other (smoking, exercise) confounders between genotypes	X
						Follow up	12 months	Other interventions		Glomerular Filtration rate				Mean age	50	51		50	Blood pressure dia.	mmHg	91.5	3.4	89.4	3.4			87.6	3.7	92.1	3.4													Control of co-interventions that bear on outcome for each genotypes			X
										Clearance creat.		Additional outcome measures		Heart failure					Blood pressure mean	mmHg	110	3	110.7	3.4			108	2.8	110.6	3.5												For RCT's only!	Per protocol analysis			X
										Serum creat.	X			Hypertension					Left ventricular mass index (LVMI)	g/m2	157	8.6	168.2	9.4			164.5	12.5	159.4	12.6													Intention to treat analysis	X
										Ejection fraction (LVEF)	X			Nephropathy					LVMI change	%					7.8	3.2					-2.8	2.6
										Other endpoints	LVMI			Diabetes					Left ventricular isovolumetric relaxation time (LVIRT)	ms	102.2	11	106	7.7			96	8.4	90.1	8.5
											LVMI change			Coronary artery dis.					LVIRT change	%					11.5	10					-3.2	8
											LVIRT			Renal transplantation					Serum creat.	mg/dl	1.5	0.1	1.36	0.1			1.5	0.1	1.47	0.1
											LVIRT			Risk profile Discrepancies between genotype groups					Other endpoints
														Others					Number of drop outs
														Age (years) Height (cm) Weight (kg)					Adverse events
														Caucasians = 1 Asians = 2 Black = 3 Others = 4				1?
